# Supplementary material for: Effectiveness of Physical Therapy Interventions for Temporomandibular Disorders Associated with Tinnitus: A Systematic Review
Source: J Clin Med. 2023 Jun 28;12(13):4329. doi: 10.3390/jcm12134329 (PMC10342521; doi:10.3390/jcm12134329)
Supplement: Supplementary file 1 [file jcm-12-04329-s001.zip]

Archive with 1 entries (1 files):
- jcm-2306402-supplementary.pdf
